# Supplementary material for: Genetic regulation of serum IgA levels and susceptibility to common immune, infectious, kidney, and cardio-metabolic traits
Source: Nat Commun. 2022 Nov 11;13:6859. doi: 10.1038/s41467-022-34456-6 (PMC9651905; doi:10.1038/s41467-022-34456-6)
Supplement: Supplementary file 4 — Supplementary Data 1 [file 41467_2022_34456_MOESM4_ESM.xlsx]

## Sheet: Data S1
Supplementary Table 1. Genetic association results for the 20 genome-wide significant associations by cohort for all 17 cohorts meta-analyzed in this study. P-values: two-sided Wald test based on linear regression of individual variants against serum IgA levels controlling for age, sex, and principal components of ancestry. Gene names indicated in italics.
Locus	SNP	Effect allele	MESA (European)			MESA (African)			MESA (Admixed 1)			MESA (Admixed 2)			MESA (East Asian)			eMERGE (European)			eMERGE (African)			eMERGE (East Asian)			eMERGE (Admixed 1)			eMERGE (Admixed 2)			German			Chinese			Japanese			U.S.			French			Swedish
			BETA	SE	P	BETA	SE	P	BETA	SE	P	BETA	SE	P	BETA	SE	P	BETA	SE	P	BETA	SE	P	BETA	SE	P	BETA	SE	P	BETA	SE	P	BETA	SE	P	BETA	SE	P	BETA	SE	P	BETA	SE	P	BETA	SE	P	BETA	SE
RUNX3	rs188468174	C	NA	NA	NA	NA	NA	NA	NA	NA	NA	NA	NA	NA	NA	NA	NA	NA	NA	NA	NA	NA	NA	NA	NA	NA	NA	NA	NA	NA	NA	NA	NA	NA	NA	NA	NA	NA	NA	NA	NA	1.342	0.698	0.0575	NA	NA	NA	NA	NA
TNFSF4, TNFSF18	rs7518129	G	0.058	0.031	0.0612	0.011	0.05	0.828	0.094	0.066	0.158	0.116	0.054	0.0332	-0.059	0.088	0.501	0.061	0.023	0.00898	0.063	0.083	0.453	-0.099	0.306	0.749	0.057	0.098	0.563	0.026	0.046	0.579	0.015	0.133	0.912	NA	NA	NA	0.476	0.302	0.119	0.193	0.156	0.22	0.14	0.136	0.304	0.003	0.019
GPATCH2	rs73100295	T	NA	NA	NA	0.351	0.072	1.16e-06	0.393	0.191	0.0399	0.354	0.245	0.148	NA	NA	NA	NA	NA	NA	NA	NA	NA	NA	NA	NA	NA	NA	NA	NA	NA	NA	NA	NA	NA	NA	NA	NA	NA	NA	NA	NA	NA	NA	NA	NA	NA	NA	NA
IL1R1	rs13427957	C	-0.028	0.033	0.397	-0.005	0.043	0.903	0.102	0.073	0.164	0.126	0.055	0.0235	-0.076	0.07	0.28	-0.006	0.022	0.801	0.056	0.066	0.396	0.045	0.198	0.822	0.085	0.095	0.369	-0.004	0.049	0.936	-0.016	0.124	0.895	0.057	0.08	0.473	0.115	0.181	0.528	-0.206	0.177	0.247	0.207	0.158	0.194	0.005	0.018
ELL2	rs3777175	G	0.124	0.037	0.000933	-0.005	0.041	0.897	0.118	0.077	0.129	0.034	0.063	0.596	0.05	0.057	0.378	0.094	0.026	0.000387	0.016	0.065	0.809	-0.01	0.172	0.953	-0.001	0.108	0.995	0.106	0.059	0.0715	-0.036	0.148	0.808	0.199	0.066	0.00284	0.459	0.21	0.0322	0.034	0.219	0.878	0.08	0.18	0.66	0.085	0.022
ANKRD55, IL6ST	rs6859219	C	0.061	0.035	0.0861	0.032	0.051	0.53	0.018	0.086	0.837	0.177	0.078	0.0242	NA	NA	NA	0.002	0.027	0.954	0.143	0.083	0.0838	NA	NA	NA	-0.006	0.146	0.969	0.021	0.053	0.699	0.287	0.139	0.04	NA	NA	NA	0.465	0.437	0.291	0.114	0.2	0.571	0.085	0.192	0.658	0.095	0.023
HLA	rs1265094	A	0.116	0.03	9.29e-05	0.097	0.04	0.0158	0.033	0.067	0.623	0.047	0.053	0.375	-0.012	0.062	0.852	0.039	0.023	0.0947	-0.005	0.066	0.935	-0.48	0.184	0.0114	-0.038	0.092	0.684	0.144	0.047	0.00214	0.06	0.121	0.617	0.01	0.065	0.874	NA	NA	NA	0.189	0.154	0.224	0.136	0.143	0.342	0.084	0.019
RUNX2	rs1200427	T	0.056	0.034	0.104	0.013	0.07	0.853	-0.039	0.085	0.651	-0.036	0.059	0.542	0.377	0.249	0.13	0.095	0.026	0.000289	-0.046	0.149	0.756	NA	NA	NA	0.247	0.13	0.0582	-0.026	0.06	0.668	NA	NA	NA	NA	NA	NA	NA	NA	NA	0.269	0.197	0.177	0.108	0.163	0.509	0.039	0.021
CITED2	rs17069163	T	-0.01	0.038	0.797	0.161	0.089	0.0724	0.09	0.094	0.338	0.019	0.057	0.737	0.006	0.057	0.921	0.02	0.028	0.472	-0.087	0.152	0.568	-0.594	0.187	0.00238	0.105	0.105	0.319	0.016	0.059	0.792	0.082	0.147	0.579	-0.016	0.07	0.821	-0.12	0.192	0.532	0.049	0.201	0.81	0.175	0.198	0.378	0.012	0.021
ZP3, SSC4D	rs55722505	C	0.056	0.03	0.0642	0.117	0.041	0.00438	0.012	0.067	0.858	0.106	0.054	0.049	0.12	0.058	0.0373	0.032	0.022	0.149	-0.046	0.068	0.503	0.339	0.185	0.0725	0.091	0.093	0.327	-0.029	0.045	0.523	0.042	0.116	0.717	-0.019	0.07	0.787	-0.079	0.17	0.644	NA	NA	NA	-0.124	0.145	0.394	0.016	0.018
TNFSF8	rs3181356	T	0.01	0.038	0.785	0.042	0.09	0.644	0.069	0.103	0.503	0.126	0.087	0.149	0.556	0.949	0.559	0.069	0.027	0.0122	0.228	0.15	0.129	0.472	0.937	0.616	-0.044	0.164	0.79	0.133	0.059	0.0245	NA	NA	NA	NA	NA	NA	NA	NA	NA	-0.149	0.185	0.423	-0.141	0.189	0.456	0.088	0.02
FADS2, TMEM258	rs968567	T	0.129	0.04	0.00136	-0.028	0.111	0.804	-0.037	0.113	0.743	-0.107	0.094	0.257	NA	NA	NA	0.135	0.029	2.33e-06	0.108	0.194	0.577	NA	NA	NA	0.319	0.178	0.0744	0.136	0.069	0.0496	-0.108	0.144	0.454	NA	NA	NA	NA	NA	NA	NA	NA	NA	0.054	0.196	0.784	0.103	0.025
OVOL1, RELA	rs10896045	A	0.021	0.033	0.53	0.116	0.042	0.00551	0.038	0.067	0.57	0.141	0.055	0.0108	0.05	0.058	0.387	0.069	0.024	0.00397	0.181	0.068	0.00781	-0.041	0.185	0.825	0.002	0.098	0.984	0.077	0.047	0.102	-0.009	0.127	0.944	0.041	0.068	0.55	0.098	0.17	0.565	NA	NA	NA	0.071	0.164	0.668	0.057	0.019
POU2AF1	rs4938518	T	0.01	0.032	0.75	0.06	0.043	0.167	0.065	0.069	0.347	-0.017	0.062	0.784	0.062	0.059	0.295	0.012	0.023	0.596	0.1	0.069	0.15	0.24	0.192	0.216	0.202	0.102	0.048	0.079	0.048	0.0987	0.112	0.119	0.352	0.15	0.07	0.0329	0.058	0.169	0.732	0.059	0.169	0.729	0.083	0.173	0.631	0.051	0.019
HDAC7, VDR	rs7487637	G	0.091	0.036	0.0126	0.085	0.096	0.377	0.028	0.092	0.762	-0.042	0.079	0.595	NA	NA	NA	0.036	0.024	0.14	0.113	0.152	0.457	0.158	0.841	0.852	0.139	0.135	0.303	-0.083	0.054	0.123	0	0.136	0.997	NA	NA	NA	NA	NA	NA	0.12	0.17	0.481	-0.077	0.169	0.648	0.072	0.02
SH2B3	rs10774624	G	0.004	0.032	0.903	-0.036	0.079	0.651	0.059	0.08	0.462	0.043	0.065	0.512	NA	NA	NA	0.027	0.022	0.233	0.06	0.127	0.64	NA	NA	NA	0.075	0.126	0.554	-0.025	0.048	0.61	0.263	0.12	0.029	NA	NA	NA	NA	NA	NA	0.094	0.159	0.558	0.152	0.163	0.354	0.044	0.017
RCOR1, TRAF3	rs12147883	C	0.022	0.032	0.491	-0.008	0.05	0.876	0.025	0.07	0.719	0.037	0.055	0.496	0.073	0.06	0.226	0.043	0.022	0.05	0.019	0.085	0.827	0.059	0.192	0.76	0.102	0.096	0.289	-0.084	0.046	0.0665	-0.098	0.116	0.397	-0.061	0.071	0.393	0.027	0.147	0.857	0.119	0.157	0.453	-0.049	0.154	0.752	0.041	0.017
LITAF	rs113962704	T	0.037	0.036	0.304	-0.036	0.104	0.732	0.195	0.094	0.0393	-0.033	0.087	0.708	NA	NA	NA	0.03	0.027	0.262	0.163	0.157	0.3	0.237	0.665	0.722	-0.194	0.153	0.206	0.079	0.059	0.177	0.067	0.136	0.624	NA	NA	NA	NA	NA	NA	0.186	0.206	0.37	-0.128	0.21	0.543	0.015	0.021
CTF1	rs1458201	A	0.039	0.036	0.273	0.176	0.068	0.00998	0.06	0.083	0.466	-0.092	0.057	0.108	0.219	0.109	0.0451	0.026	0.026	0.313	0.076	0.108	0.48	-0.244	0.391	0.535	0.056	0.109	0.61	0.046	0.056	0.412	-0.235	0.129	0.0714	NA	NA	NA	-0.131	0.322	0.685	0.066	0.186	0.725	-0.069	0.183	0.708	0.038	0.021
HORMAD2, LIF	rs193473	A	0.115	0.034	0.00058	0.072	0.059	0.221	0.046	0.073	0.531	0.017	0.055	0.763	0.031	0.097	0.753	0.032	0.025	0.2	0.052	0.093	0.575	-0.433	0.344	0.213	0.185	0.105	0.0796	0.007	0.048	0.89	0.233	0.131	0.0759	0.056	0.082	0.493	-0.189	0.289	0.514	0.258	0.178	0.15	-0.1	0.185	0.59	0.045	0.02
[truncated: 4 more columns]
