# Supplementary material for: Genetic regulation of serum IgA levels and susceptibility to common immune, infectious, kidney, and cardio-metabolic traits
Source: Nat Commun. 2022 Nov 11;13:6859. doi: 10.1038/s41467-022-34456-6 (PMC9651905; doi:10.1038/s41467-022-34456-6)
Supplement: Supplementary file 5 — Supplementary Data 2 [file 41467_2022_34456_MOESM5_ESM.xlsx]

## Sheet: Data S2
Supplementary Table 5. Pleiotropy analysis. We interrogated genome-wide significant GWAS loci for IgA levels against all previously studied GWAS phenotypes based on the GWAS catalogue; any reported trait associations for SNPs in LD (R2 > 0.5) with the top variant at each GWAS locus are listed; the SH2B3 locus exhibited the greatest range of pleiotropic associations. P-values correspond to a two-s…
	Previously published GWAS associations							Associations with IgA levels		LD with the top SNP
Gene	Locus	Trait	PMID	Journal	Index SNP	P value	Annotation	Top SNP	P value	R2
ANKRD55	5q11.2	Rheumatoid arthritis	20453842	Nat Genet	rs6859219	1e-11	intron	rs6859219	1.41e-20	1
ANKRD55	5q11.2	Multiple sclerosis	27386562	Sci Adv	rs6859219	8e-09	intron	rs6859219	1.41e-20	1
ANKRD55	5q11.2	Crohn's disease	23128233	Nature	rs10065637	4e-12	intron	rs6859219	1.41e-20	0.52
BTG4	11q23.1	Primary biliary cholangitis	28062665	Hum Mol Genet	rs4938534	1e-08	intron	rs4938518	7.01e-16	0.84
CTF1	16p11.2	Diastolic blood pressure	27841878	Nat Genet	rs72799341	4e-09	intron	rs1458201	2.02e-11	0.94
ELL2	5q15	Serum total protein level	23022100	Am J Hum Genet	rs3777200	1e-08	intron	rs3777175	7.81e-30	0.74
ELL2	5q15	Albumin-globulin ratio	29403010	Nat Genet	rs3777184	8e-14	intron	rs3777175	7.81e-30	0.72
ELL2	5q15	Multiple myeloma	27363682	Nat Commun	rs1423269	2e-11	intron	rs3777175	7.81e-30	0.69
ELL2	5q15	Multiple myeloma and monoclonal gammopathy	26007630	Nat Commun	rs56219066	2e-10	intron	rs3777175	7.81e-30	0.67
ELL2	5q15	Mean corpuscular hemoglobin	30595370	Am J Hum Genet	rs3756703	1e-09	intron	rs3777175	7.81e-30	0.61
FADS2	11q12.2	Fatty acid desaturase activity (serum)	30453627	Nutrients	rs968567	5e-49	5_prime_UTR	rs968567	2.42e-41	1
FADS2	11q12.2	Blood metabolite levels	24816252	Nat Genet	rs968567	2e-21	5_prime_UTR	rs968567	2.42e-41	1
FADS2	11q12.2	Glycerophospholipid levels	26068415	Nat Commun	rs968567	1e-18	5_prime_UTR	rs968567	2.42e-41	1
FADS2	11q12.2	Serum metabolite ratios in chronic kidney disease	29545352	J Am Soc Nephrol	rs968567	5e-14	5_prime_UTR	rs968567	2.42e-41	1
FADS2	11q12.2	Rheumatoid arthritis	24390342	Nature	rs968567	2e-08	5_prime_UTR	rs968567	2.42e-41	1
FADS2	11q12.2	Hair color	30595370	Am J Hum Genet	rs61896141	6e-21	intron	rs968567	2.42e-41	0.98
FADS2	11q12.2	Blond vs. brown/black hair color	30531825	Nat Commun	rs61896141	1e-18	intron	rs968567	2.42e-41	0.98
FADS2	11q12.2	Serum metabolite ratios in chronic kidney disease	29545352	J Am Soc Nephrol	rs7943728	4e-19	intron	rs968567	2.42e-41	0.97
FADS2	11q12.2	Sum basophil neutrophil counts	27863252	Cell	rs61897795	4e-12	intron	rs968567	2.42e-41	0.83
FADS2	11q12.2	Neutrophil count	27863252	Cell	rs61897795	6e-12	intron	rs968567	2.42e-41	0.83
HDAC7	12q13.11	Platelet count	27863252	Cell	rs73109811	6e-18	intron	rs7487637	9.97e-15	0.65
HDAC7	12q13.11	Chronic obstructive pulmonary disease or high blood pressure	30940143	Respir Res	rs11168245	7e-11	intron	rs7487637	9.97e-15	0.55
HDAC7	12q13.11	Systolic blood pressure	27841878	Nat Genet	rs11168244	2e-10	intron	rs7487637	9.97e-15	0.55
HDAC7	12q13.11	Diastolic blood pressure	27841878	Nat Genet	rs11168244	5e-08	intron	rs7487637	9.97e-15	0.55
HDAC7	12q13.11	Allergic disease (asthma, hay fever or eczema)	29083406	Nat Genet	rs55726902	3e-16	intron	rs7487637	9.97e-15	0.53
HDAC7	12q13.11	Varicose veins	30566020	Circulation	rs73107980	8e-11	intron	rs7487637	9.97e-15	0.52
HORMAD2	22q12.2	Tonsillectomy	28928442	Nat Commun	rs9625935	6e-34	intron	rs193473	1.58e-20	0.79
HORMAD2	22q12.2	Lung cancer	21725308	Nat Genet	rs36600	6e-13	intron	rs193473	1.58e-20	0.76
HORMAD2	22q12.2	Chronic inflammatory diseases	26974007	Nat Genet	rs140135	6e-09	intron	rs193473	1.58e-20	0.63
OVOL1	11q13.1	Blood protein levels	29875488	Nature	rs10896045	1e-11	intron	rs10896045	2.57e-22	1
OVOL1	11q13.1	Eczema	30595370	Am J Hum Genet	rs10791824	8e-24	intron	rs10896045	2.57e-22	0.68
OVOL1	11q13.1	Atopic dermatitis	26482879	Nat Genet	rs10791824	2e-19	intron	rs10896045	2.57e-22	0.68
RUNX3	1p36.11	IgG glycosylation patterns	29535710	Front Immunol	rs16830188	4e-10	intergenic	rs188468174	3.42e-92	1
TNFSF4	1q25.1	Eczema	30595370	Am J Hum Genet	rs7518129	4e-18	intron	rs7518129	1.06e-16	1
TNFSF4	1q25.1	Asthma	27182965	Nat Genet	rs6691738	3e-08	intergenic	rs7518129	1.06e-16	0.87
TNFSF4	1q25.1	Narcolepsy	23459209	PLoS Genet	rs7553711	4e-08	regulatory	rs7518129	1.06e-16	0.87
TRAF3	14q32.32	Eczema	30595370	Am J Hum Genet	rs12886625	9e-13	intron	rs12147883	5.42e-14	0.91
TRAF3	14q32.32	Albumin-globulin ratio	29403010	Nat Genet	rs71421264	3e-19	intron	rs12147883	5.42e-14	0.82
TRAF3	14q32.32	Immunoglobulin measurement (zinc sulfate turbidity test)	29403010	Nat Genet	rs1051750	1e-09	5_prime_UTR	rs12147883	5.42e-14	0.82
TRAF3	14q32.32	Body mass index	30595370	Am J Hum Genet	rs3803286	3e-21	intron	rs12147883	5.42e-14	0.72
TRAF3	14q32.32	Non-albumin protein levels	29403010	Nat Genet	rs12432676	2e-24	intron	rs12147883	5.42e-14	0.68
TRAF3	14q32.32	Self-reported math ability (MTAG)	30038396	Nat Genet	rs12434396	3e-08	intron	rs12147883	5.42e-14	0.68
TRAF3	14q32.32	Serum total protein level	29403010	Nat Genet	rs8022180	3e-20	intron	rs12147883	5.42e-14	0.66
TRAF3	14q32.32	Multiple sclerosis	24076602	Nat Genet	rs12148050	5e-13	intron	rs12147883	5.42e-14	0.66
SH2B3	12q24.12	Beta-2 microglobulin plasma levels	23417110	Hum Genet	rs3184504	3e-08	missense	rs10774624	1.37e-13	0.94
SH2B3	12q24.12	Blood metabolite levels	24816252	Nat Genet	rs3184504	6e-18	missense	rs10774624	1.37e-13	0.94
SH2B3	12q24.12	Blood pressure	21909110	Nat Genet	rs653178	7e-20	intron	rs10774624	1.37e-13	0.93
SH2B3	12q24.12	Blood protein levels	29875488	Nature	rs3184504	2e-14	missense	rs10774624	1.37e-13	0.94
SH2B3	12q24.12	Body mass index	30108127	Genetics	rs3184504	6e-09	missense	rs10774624	1.37e-13	0.94
SH2B3	12q24.12	Cardiovascular disease	30595370	Am J Hum Genet	rs3184504	3e-34	missense	rs10774624	1.37e-13	0.94
SH2B3	12q24.12	Celiac disease	22057235	Nat Genet	rs3184504	5e-21	missense	rs10774624	1.37e-13	0.94
SH2B3	12q24.12	Celiac disease or Rheumatoid arthritis	21383967	PLoS Genet	rs653178	3e-19	intron	rs10774624	1.37e-13	0.93
SH2B3	12q24.12	Cholesterol, total	20686565	Nature	rs11065987	7e-12	intergenic	rs10774624	1.37e-13	0.85
SH2B3	12q24.12	Chronic inflammatory diseases	26974007	Nat Genet	rs3184504	4e-10	missense	rs10774624	1.37e-13	0.94
SH2B3	12q24.12	Chronic kidney disease	20383146	Nat Genet	rs653178	4e-11	intron	rs10774624	1.37e-13	0.93
SH2B3	12q24.12	Colorectal cancer	29917119	J Natl Cancer Inst	rs3184504	2e-10	missense	rs10774624	1.37e-13	0.94
SH2B3	12q24.12	Colorectal or endometrial cancer	26621817	Sci Rep	rs3184504	8e-09	missense	rs10774624	1.37e-13	0.94
SH2B3	12q24.12	Coronary artery disease	29212778	Circ Res	rs3184504	5e-30	missense	rs10774624	1.37e-13	0.94
SH2B3	12q24.12	Diastolic blood pressure	27618452	Nat Genet	rs3184504	1e-21	missense	rs10774624	1.37e-13	0.94
SH2B3	12q24.12	Eczema	30595370	Am J Hum Genet	rs653178	4e-19	intron	rs10774624	1.37e-13	0.93
SH2B3	12q24.12	Endometrial cancer	30093612	Nat Commun	rs3184504	1e-10	missense	rs10774624	1.37e-13	0.94
SH2B3	12q24.12	Eosinophil counts	30595370	Am J Hum Genet	rs10774624	1e-300	intron	rs10774624	1.37e-13	1
SH2B3	12q24.12	Eosinophil percentage of granulocytes	27863252	Cell	rs653178	4e-126	intron	rs10774624	1.37e-13	0.93
SH2B3	12q24.12	Eosinophil percentage of white cells	27863252	Cell	rs653178	3e-120	intron	rs10774624	1.37e-13	0.93
SH2B3	12q24.12	Fibrinogen levels	26561523	Hum Mol Genet	rs7310615	2e-13	intron	rs10774624	1.37e-13	0.94
SH2B3	12q24.12	Glaucoma (primary open-angle)	26752265	Nat Genet	rs7137828	9e-10	intron	rs10774624	1.37e-13	0.94
SH2B3	12q24.12	Glycated hemoglobin levels	28898252	PLoS Med	rs10774625	1e-08	intron	rs10774624	1.37e-13	0.94
SH2B3	12q24.12	Granulocyte count	27863252	Cell	rs3184504	3e-21	missense	rs10774624	1.37e-13	0.94
SH2B3	12q24.12	HDL cholesterol	30275531	Nat Genet	rs4766578	1e-14	intron	rs10774624	1.37e-13	0.94
SH2B3	12q24.12	Hematocrit	27863252	Cell	rs3184504	8e-72	missense	rs10774624	1.37e-13	0.94
SH2B3	12q24.12	Hemoglobin concentration	27863252	Cell	rs3184504	1e-74	missense	rs10774624	1.37e-13	0.94
SH2B3	12q24.12	Hemoglobin levels	28017375	Am J Hum Genet	rs3184504	1e-10	missense	rs10774624	1.37e-13	0.94
SH2B3	12q24.12	High density lipoprotein cholesterol levels	29507422	Nat Genet	rs3184504	9e-12	missense	rs10774624	1.37e-13	0.94
SH2B3	12q24.12	High light scatter reticulocyte count	27863252	Cell	rs4766578	3e-75	intron	rs10774624	1.37e-13	0.94
SH2B3	12q24.12	High light scatter reticulocyte percentage of red cells	27863252	Cell	rs4766578	2e-60	intron	rs10774624	1.37e-13	0.94
SH2B3	12q24.12	Hypothyroidism	27182965	Nat Genet	rs10774625	1e-26	intron	rs10774624	1.37e-13	0.94
SH2B3	12q24.12	Immature fraction of reticulocytes	27863252	Cell	rs4766578	4e-19	intron	rs10774624	1.37e-13	0.94
SH2B3	12q24.12	Inflammatory bowel disease	28067908	Nat Genet	rs653178	2e-09	intron	rs10774624	1.37e-13	0.93
SH2B3	12q24.12	Intraocular pressure	30054594	Nat Genet	rs11065979	3e-09	intergenic	rs10774624	1.37e-13	0.88
SH2B3	12q24.12	Intraocular pressure	29785010	Nat Genet	rs10774624	3e-10	intron	rs10774624	1.37e-13	1
SH2B3	12q24.12	Juvenile idiopathic arthritis	23603761	Nat Genet	rs7137828	2e-09	intron	rs10774624	1.37e-13	0.94
SH2B3	12q24.12	Latent autoimmune diabetes vs. type 2 diabetes	30254083	Diabetes Care	rs3184504	2e-08	missense	rs10774624	1.37e-13	0.94
SH2B3	12q24.12	LDL cholesterol	30275531	Nat Genet	rs653178	4e-20	intron	rs10774624	1.37e-13	0.93
SH2B3	12q24.12	Left ventricle diastolic internal dimension	28394258	J Clin Invest	rs10774625	1e-08	intron	rs10774624	1.37e-13	0.94
SH2B3	12q24.12	Low density lipoprotein cholesterol levels	29507422	Nat Genet	rs3184504	2e-12	missense	rs10774624	1.37e-13	0.94
SH2B3	12q24.12	Lymphocyte counts	27863252	Cell	rs3184504	7e-134	missense	rs10774624	1.37e-13	0.94
SH2B3	12q24.12	Mean arterial pressure	27618448	Nat Genet	rs653178	1e-23	intron	rs10774624	1.37e-13	0.93
SH2B3	12q24.12	Mean corpuscular hemoglobin	30595370	Am J Hum Genet	rs597808	4e-24	intron	rs10774624	1.37e-13	0.93
SH2B3	12q24.12	Monocyte count	27863252	Cell	rs653178	1e-43	intron	rs10774624	1.37e-13	0.93
SH2B3	12q24.12	Myeloid white cell count	27863252	Cell	rs3184504	1e-26	missense	rs10774624	1.37e-13	0.94
SH2B3	12q24.12	Myocardial infarction	26343387	Nat Genet	rs653178	3e-11	intron	rs10774624	1.37e-13	0.93
SH2B3	12q24.12	Neutrophil count	27863252	Cell	rs3184504	4e-12	missense	rs10774624	1.37e-13	0.94
SH2B3	12q24.12	Neutrophil percentage of granulocytes	27863252	Cell	rs653178	5e-108	intron	rs10774624	1.37e-13	0.93
SH2B3	12q24.12	Parental longevity (combined parental age at death)	29227965	Aging (Albany NY)	rs7137828	3e-08	intron	rs10774624	1.37e-13	0.94
SH2B3	12q24.12	Parental longevity (combined parental attained age)	29227965	Aging (Albany NY)	rs7137828	3e-14	intron	rs10774624	1.37e-13	0.94
SH2B3	12q24.12	Parental longevity (combined parental attained age)	29227965	Aging (Albany NY)	rs11065979	2e-12	intergenic	rs10774624	1.37e-13	0.88
SH2B3	12q24.12	Parental longevity (father's age at death)	29227965	Aging (Albany NY)	rs3184504	4e-08	missense	rs10774624	1.37e-13	0.94
SH2B3	12q24.12	Parental longevity (father's attained age)	29227965	Aging (Albany NY)	rs7137828	3e-12	intron	rs10774624	1.37e-13	0.94
SH2B3	12q24.12	Platelet count	27863252	Cell	rs3184504	6e-180	missense	rs10774624	1.37e-13	0.94
SH2B3	12q24.12	Plateletcrit	27863252	Cell	rs3184504	5e-216	missense	rs10774624	1.37e-13	0.94
SH2B3	12q24.12	Primary biliary cholangitis	26394269	Nat Commun	rs11065987	3e-08	intergenic	rs10774624	1.37e-13	0.85
SH2B3	12q24.12	Primary biliary cirrhosis	22961000	Nat Genet	rs11065979	3e-09	intergenic	rs10774624	1.37e-13	0.88
SH2B3	12q24.12	Primary sclerosing cholangitis	23603763	Nat Genet	rs3184504	6e-11	missense	rs10774624	1.37e-13	0.94
SH2B3	12q24.12	Psoriasis	28537254	Nat Commun	rs11065979	2e-08	intergenic	rs10774624	1.37e-13	0.88
SH2B3	12q24.12	Reaction time	29844566	Nat Commun	rs4766578	1e-08	intron	rs10774624	1.37e-13	0.94
SH2B3	12q24.12	Red blood cell count	27863252	Cell	rs3184504	2e-43	missense	rs10774624	1.37e-13	0.94
SH2B3	12q24.12	Red blood cell traits	23222517	Nature	rs3184504	4e-19	missense	rs10774624	1.37e-13	0.94
SH2B3	12q24.12	Reticulocyte count	27863252	Cell	rs3184504	7e-91	missense	rs10774624	1.37e-13	0.94
SH2B3	12q24.12	Reticulocyte fraction of red cells	27863252	Cell	rs4766578	2e-69	intron	rs10774624	1.37e-13	0.94
SH2B3	12q24.12	Retinal vascular caliber	21060863	PLoS Genet	rs10774625	2e-13	intron	rs10774624	1.37e-13	0.94
SH2B3	12q24.12	Rheumatoid arthritis	24390342	Nature	rs10774624	7e-09	intron	rs10774624	1.37e-13	1
SH2B3	12q24.12	Sarcoidosis	26051272	Am J Resp Crit Care	rs653178	2e-10	intron	rs10774624	1.37e-13	0.93
SH2B3	12q24.12	Smoking status (ever vs never smokers)	30643258	Nat Genet	rs597808	2e-11	intron	rs10774624	1.37e-13	0.93
SH2B3	12q24.12	Stroke	29531354	Nat Genet	rs3184504	9e-12	missense	rs10774624	1.37e-13	0.94
SH2B3	12q24.12	Sum basophil neutrophil counts	27863252	Cell	rs3184504	4e-13	missense	rs10774624	1.37e-13	0.94
SH2B3	12q24.12	Sum eosinophil basophil counts	27863252	Cell	rs653178	7e-167	intron	rs10774624	1.37e-13	0.93
SH2B3	12q24.12	Sum neutrophil eosinophil counts	27863252	Cell	rs3184504	3e-20	missense	rs10774624	1.37e-13	0.94
SH2B3	12q24.12	Systemic lupus erythematosus	28714469	Nat Commun	rs653178	7e-09	intron	rs10774624	1.37e-13	0.93
SH2B3	12q24.12	Systolic blood pressure	30578418	Nat Genet	rs10774624	3e-19	intron	rs10774624	1.37e-13	1
SH2B3	12q24.12	Tetralogy of Fallot	23297363	Hum Mol Genet	rs11065987	8e-11	intergenic	rs10774624	1.37e-13	0.85
SH2B3	12q24.12	Thyroid peroxidase antibody positivity	24586183	PLoS Genet	rs653178	1e-09	intron	rs10774624	1.37e-13	0.93
SH2B3	12q24.12	Tonsillectomy	27182965	Nat Genet	rs3184504	3e-10	missense	rs10774624	1.37e-13	0.94
SH2B3	12q24.12	Tonsillectomy	28928442	Nat Commun	rs3184504	3e-10	missense	rs10774624	1.37e-13	0.94
SH2B3	12q24.12	Total cholesterol levels	30275531	Nat Genet	rs653178	2e-22	intron	rs10774624	1.37e-13	0.93
SH2B3	12q24.12	Type 1 diabetes	25751624	Nat Genet	rs653178	2e-44	intron	rs10774624	1.37e-13	0.93
SH2B3	12q24.12	Urate levels	23263486	Nat Genet	rs653178	7e-12	intron	rs10774624	1.37e-13	0.93
SH2B3	12q24.12	Vitiligo	27723757	Nat Genet	rs10774624	6e-23	intron	rs10774624	1.37e-13	1
SH2B3	12q24.12	Waist-hip ratio	30595370	Am J Hum Genet	rs597808	3e-09	intron	rs10774624	1.37e-13	0.93
SH2B3	12q24.12	White blood cell count	27863252	Cell	rs3184504	9e-70	missense	rs10774624	1.37e-13	0.94
